# Supplementary material for: An automatic weighing device for measuring the consumption of cleaning agents in mechanical cleaning equipment
Source: PLoS One. 2026 Apr 10;21(4):e0341030. doi: 10.1371/journal.pone.0341030 (PMC13068322; doi:10.1371/journal.pone.0341030)
Supplement: S1 Data — (XLSX) [file pone.0341030.s001.xlsx]

## Sheet: calibration test
Times （n=10）	Enzyme cleaning agents			Alkaline cleaning agents
	Consumption ,mL (automatic weighing device)	Consumption ,mL (volume measurement method)	Difference	Consumption ,mL (automatic weighing device)	Consumption ,mL (volume measurement method)	Difference
1	74.78	74	0.78	71.87	71	0.87
2	78.97	79.5	-0.53	73.15	74	-0.85
3	79.89	79	0.89	69.36	68.5	0.86
4	73.23	73	0.23	72.43	73	-0.57
5	74.51	73.5	1.01	70.74	72	-1.26
6	75.65	76	-0.35	75.77	74.5	1.27
7	79.36	80.5	-1.14	71.21	70.5	0.71
8	74.08	73	1.08	72.92	72	0.92
9	76.14	76	0.14	70.19	70.5	-0.31
10	80.34	81.5	-1.16	73.58	73	0.58
Average value	76.695	76.6	0.095	72.122	71.9	0.222

## Sheet: enzyme cleaner(before)
Date	Time	Last weight	Consumption	Current weight
2025-05-15	15:08:17	4113.23g	95.54g	4017.69g
2025-05-15	16:24:50	4017.68g	93.38g	3924.30g
2025-05-15	17:19:37	3924.30g	85.37g	3838.93g
2025-05-15	18:23:22	3838.93g	85.99g	3752.94g
2025-05-15	20:08:45	3752.94g	96.65g	3656.29g
2025-05-15	22:24:41	3656.30g	95.90g	3560.40g
2025-05-16	08:59:21	5729.93g	20.95g	5708.98g
2025-05-16	10:00:54	5708.98g	92.13g	5616.85g
2025-05-16	14:10:50	5616.85g	94.98g	5521.87g
2025-05-16	15:09:38	5521.87g	94.38g	5427.49g
2025-05-16	16:19:30	5427.49g	94.03g	5333.46g
2025-05-16	17:18:24	5333.47g	96.28g	5237.19g
2025-05-16	18:20:18	5237.19g	97.28g	5139.91g
2025-05-16	22:01:39	5139.91g	92.05g	5047.86g
2025-05-19	14:05:51	5047.86g	58.69g	4989.17g
2025-05-19	15:08:11	4989.16g	90.05g	4899.11g
2025-05-19	16:19:38	4899.11g	95.05g	4804.06g
2025-05-19	17:20:44	4804.06g	94.91g	4709.15g
2025-05-19	18:21:23	4709.15g	94.77g	4614.38g
2025-05-19	20:05:02	4614.37g	95.75g	4518.62g
2025-05-19	22:03:26	4518.62g	94.65g	4423.97g
2025-05-20	09:51:35	5535.23g	80.17g	5455.06g
2025-05-20	14:04:45	5455.06g	84.82g	5370.24g
2025-05-20	15:13:09	5370.24g	97.76g	5272.48g
2025-05-20	16:22:59	5272.48g	51.96g	5220.52g
2025-05-20	17:17:31	5220.52g	94.81g	5125.71g
2025-05-20	18:19:23	5125.71g	95.68g	5030.03g
2025-05-20	20:16:33	5030.02g	95.26g	4934.76g
2025-05-20	22:31:48	4934.76g	96.27g	4838.49g
2025-05-21	10:10:32	4838.49g	100.66g	4737.83g
2025-05-21	14:04:17	4737.83g	92.45g	4645.38g
2025-05-21	15:10:55	4645.38g	93.37g	4552.01g
2025-05-21	16:22:20	4552.01g	85.25g	4466.76g
2025-05-21	17:31:53	4466.77g	84.41g	4382.36g
2025-05-21	18:33:06	4382.35g	86.00g	4296.35g
2025-05-21	20:04:44	4296.35g	83.63g	4212.72g
2025-05-21	22:31:02	4212.72g	80.96g	4131.76g
2025-05-22	09:25:57	4131.76g	66.28g	4065.48g
2025-05-22	10:31:57	4065.48g	86.85g	3978.63g
2025-05-22	14:06:52	3978.63g	86.36g	3892.27g
2025-05-22	15:09:32	3892.28g	86.08g	3806.20g
2025-05-22	16:17:38	3806.20g	86.29g	3719.91g
2025-05-22	17:21:50	3719.90g	86.30g	3633.60g
2025-05-22	18:26:52	3633.60g	88.19g	3545.41g
2025-05-22	20:26:48	3545.41g	87.28g	3458.13g
2025-05-22	22:27:18	3458.13g	86.58g	3371.55g
2025-05-23	09:59:42	5545.81g	1.70g	5544.11g
2025-05-23	14:08:02	5547.51g	85.04g	5462.47g
2025-05-23	15:13:30	5462.47g	85.37g	5377.10g
2025-05-23	16:23:49	5377.10g	76.64g	5300.46g
2025-05-23	17:28:35	5300.47g	86.79g	5213.68g
2025-05-23	19:29:57	5213.68g	87.81g	5125.87g

## Sheet: alkaline cleaner(before)
Date	Time	Last weight	Consumption	Current weight
2025-05-15	15:08:14	5579.62g	47.60g	5532.02g
2025-05-15	16:24:47	5532.02g	48.35g	5483.67g
2025-05-15	17:19:34	5483.67g	52.23g	5431.44g
2025-05-15	18:23:19	5431.44g	50.79g	5380.65g
2025-05-15	20:08:42	5380.65g	47.73g	5332.92g
2025-05-15	22:24:38	5332.92g	50.65g	5282.27g
2025-05-16	08:59:20	5224.10g	42.22g	5181.88g
2025-05-16	10:00:52	5181.88g	46.62g	5135.26g
2025-05-16	14:10:48	5135.26g	48.70g	5086.56g
2025-05-16	15:09:35	5086.55g	48.97g	5037.58g
2025-05-16	16:19:28	5037.58g	49.78g	4987.80g
2025-05-16	17:18:22	4987.80g	46.71g	4941.09g
2025-05-16	18:20:17	4941.09g	50.87g	4890.22g
2025-05-16	22:01:37	4890.22g	46.80g	4843.42g
2025-05-19	14:05:50	4843.42g	39.29g	4804.13g
2025-05-19	15:08:09	4804.08g	46.48g	4757.60g
2025-05-19	16:19:38	4757.59g	49.35g	4708.24g
2025-05-19	17:20:43	4708.24g	46.99g	4661.25g
2025-05-19	18:21:24	4661.26g	50.32g	4610.94g
2025-05-19	20:05:02	4610.94g	46.36g	4564.58g
2025-05-19	22:03:25	4565.35g	50.91g	4514.44g
2025-05-20	09:51:35	4514.44g	46.86g	4467.58g
2025-05-20	14:04:44	4467.57g	46.42g	4421.15g
2025-05-20	15:13:08	4421.15g	50.94g	4370.21g
2025-05-20	16:22:59	4370.21g	47.64g	4322.57g
2025-05-20	17:17:31	4322.57g	46.22g	4276.35g
2025-05-20	18:19:20	4276.35g	50.72g	4225.63g
2025-05-20	20:16:31	4225.63g	47.69g	4177.94g
2025-05-20	22:31:47	4177.94g	47.13g	4130.81g
2025-05-21	10:10:30	6447.30g	49.47g	6397.83g
2025-05-21	14:04:14	6397.83g	51.16g	6346.67g
2025-05-21	15:10:53	6346.66g	52.88g	6293.78g
2025-05-21	16:22:18	6297.60g	52.93g	6244.67g
2025-05-21	17:31:53	6244.67g	50.68g	6193.99g
2025-05-21	18:33:07	6193.99g	54.88g	6139.11g
2025-05-21	20:04:43	6139.10g	47.39g	6091.71g
2025-05-21	22:31:01	6091.71g	46.86g	6044.85g
2025-05-22	09:25:55	6044.85g	61.56g	5983.29g
2025-05-22	10:31:55	5983.29g	45.31g	5937.98g
2025-05-22	14:06:50	5937.98g	49.09g	5888.89g
2025-05-22	15:09:29	5888.89g	48.94g	5839.95g
2025-05-22	16:17:37	5839.95g	52.48g	5787.47g
2025-05-22	17:21:49	5787.47g	48.50g	5738.97g
2025-05-22	18:26:49	5738.97g	50.31g	5688.66g
2025-05-22	20:26:47	5688.67g	52.50g	5636.17g
2025-05-22	22:27:17	5636.17g	49.67g	5586.50g
2025-05-23	09:59:41	5586.50g	53.69g	5532.81g
2025-05-23	14:08:02	5532.81g	51.62g	5481.19g
2025-05-23	15:13:30	5481.19g	53.11g	5428.08g
2025-05-23	16:23:48	5428.08g	52.68g	5375.40g
2025-05-23	17:28:34	5375.41g	50.56g	5324.85g
2025-05-23	19:29:57	5324.85g	53.86g	5270.99g

## Sheet: enzyme cleaner(after)
Date	Time	Last weight	Consumption	Current weight
2025-11-10	08:52:13	6217.91g	97.58g	6120.33g
2025-11-10	10:25:47	6120.33g	94.17g	6026.16g
2025-11-10	13:26:06	6026.16g	99.26g	5926.90g
2025-11-10	14:29:44	5926.90g	104.87g	5822.03g
2025-11-10	15:51:19	5822.03g	97.02g	5725.01g
2025-11-10	16:52:55	5725.01g	99.14g	5625.87g
2025-11-10	19:32:29	5625.87g	99.00g	5526.87g
2025-11-10	20:49:10	5526.87g	100.46g	5426.41g
2025-11-11	09:03:45	5426.41g	97.20g	5329.21g
2025-11-11	10:45:14	5329.21g	102.47g	5226.74g
2025-11-11	11:53:35	5226.74g	98.96g	5127.78g
2025-11-11	13:00:09	5127.78g	89.37g	5038.41g
2025-11-11	14:52:31	5038.41g	103.91g	4934.50g
2025-11-11	16:01:59	4934.50g	90.75g	4843.75g
2025-11-11	18:41:24	4843.75g	98.99g	4744.76g
2025-11-11	19:46:56	4744.76g	99.83g	4644.93g
2025-11-11	21:17:18	4644.93g	98.98g	4545.95g
2025-11-12	08:49:17	4545.95g	100.90g	4445.05g
2025-11-12	12:17:50	4445.05g	99.62g	4345.43g
2025-11-12	13:19:05	4345.43g	101.52g	4243.91g
2025-11-12	14:47:39	4243.91g	91.43g	4152.48g
2025-11-12	17:16:12	4152.48g	99.29g	4053.19g
2025-11-12	18:22:11	4053.19g	101.32g	3951.87g
2025-11-12	19:34:23	3951.87g	94.88g	3856.99g
2025-11-13	08:37:24	3856.99g	89.26g	3767.73g
2025-11-13	11:54:12	3767.73g	101.91g	3665.82g
2025-11-13	12:58:15	3665.82g	94.15g	3571.67g
2025-11-13	14:29:48	3571.67g	91.84g	3479.83g
2025-11-13	15:33:26	3479.83g	98.79g	3381.04g
2025-11-13	16:41:09	3381.04g	98.93g	3282.11g
2025-11-13	19:42:37	3282.11g	100.97g	3181.14g
2025-11-13	21:06:34	3181.14g	92.98g	3088.16g
2025-11-14	08:34:07	3088.16g	92.40g	2995.76g
2025-11-14	11:26:39	2995.76g	96.89g	2898.87g
2025-11-14	12:25:13	2898.87g	108.41g	2790.46g
2025-11-14	15:55:20	2790.46g	97.72g	2692.74g
2025-11-14	17:02:53	2692.74g	96.21g	2596.53g
2025-11-14	18:53:25	2596.53g	92.13g	2504.40g
2025-11-14	20:02:01	2504.40g	95.58g	2408.82g
2025-11-17	09:01:33	5994.23g	106.95g	5887.28g
2025-11-17	11:55:08	5887.28g	86.74g	5800.54g
2025-11-17	12:54:42	5800.54g	98.01g	5702.53g
2025-11-17	14:10:14	5702.53g	96.79g	5605.74g
2025-11-17	15:53:49	5605.74g	91.12g	5514.62g
2025-11-17	17:08:22	5514.62g	98.64g	5415.98g
2025-11-17	19:55:55	5415.98g	93.33g	5322.65g
2025-11-17	21:02:28	5322.65g	91.00g	5231.65g
2025-11-18	08:51:16	5231.65g	93.57g	5138.08g
2025-11-18	13:00:24	5138.08g	97.31g	5040.77g
2025-11-18	14:03:56	5040.77g	98.71g	4942.06g
2025-11-18	15:11:31	4942.06g	105.03g	4837.03g
2025-11-18	17:22:03	4837.03g	105.76g	4731.27g
2025-11-18	18:19:36	4731.27g	98.05g	4633.22g
2025-11-18	19:18:10	4633.22g	107.08g	4526.14g
2025-11-18	20:23:11	4526.14g	96.34g	4429.80g

## Sheet: alkaline cleaner(after)
Date	Time	Last weight	Consumption	Current weight
2025-11-10	08:52:11	5106.53g	56.50g	5050.03g
2025-11-10	10:25:47	5050.03g	62.65g	4987.38g
2025-11-10	13:26:05	4987.38g	58.08g	4929.30g
2025-11-10	14:29:42	4929.30g	62.77g	4866.53g
2025-11-10	15:51:18	4866.53g	62.89g	4803.64g
2025-11-10	16:52:55	4803.64g	58.18g	4745.46g
2025-11-10	19:32:27	4745.46g	59.21g	4686.25g
2025-11-10	20:49:09	4686.25g	59.39g	4626.86g
2025-11-11	09:03:44	4626.86g	60.42g	4566.44g
2025-11-11	10:45:12	4566.44g	56.73g	4509.71g
2025-11-11	11:53:35	4509.71g	59.34g	4450.37g
2025-11-11	13:00:08	4450.37g	57.37g	4393.00g
2025-11-11	14:52:31	4393.00g	61.46g	4331.54g
2025-11-11	16:01:59	4331.54g	60.81g	4270.73g
2025-11-11	18:41:22	4270.73g	57.71g	4213.02g
2025-11-11	19:46:55	4213.02g	61.97g	4151.05g
2025-11-11	21:17:17	4151.05g	62.85g	4088.20g
2025-11-12	08:49:15	4088.20g	57.92g	4030.28g
2025-11-12	12:17:50	4030.28g	55.55g	3974.73g
2025-11-12	13:19:03	3974.73g	59.46g	3915.27g
2025-11-12	14:47:38	3915.27g	59.84g	3855.43g
2025-11-12	17:16:11	3855.43g	62.73g	3792.70g
2025-11-12	18:22:11	3792.70g	54.13g	3738.57g
2025-11-12	19:34:22	3738.57g	59.65g	3678.92g
2025-11-13	08:37:22	3678.92g	52.23g	3626.69g
2025-11-13	11:54:11	3626.69g	56.97g	3569.72g
2025-11-13	12:58:15	3569.72g	58.94g	3510.78g
2025-11-13	14:29:47	3510.78g	57.44g	3453.34g
2025-11-13	15:33:24	3453.34g	65.41g	3387.93g
2025-11-13	16:41:09	3387.93g	60.28g	3327.65g
2025-11-13	19:42:36	3327.65g	60.05g	3267.60g
2025-11-13	21:06:33	3267.60g	59.57g	3208.03g
2025-11-14	08:34:06	3208.03g	59.79g	3148.24g
2025-11-14	11:26:38	3148.24g	59.31g	3088.93g
2025-11-14	12:25:12	3088.93g	60.76g	3028.17g
2025-11-14	15:55:19	3028.17g	59.10g	2969.07g
2025-11-14	17:02:52	2969.07g	58.63g	2910.44g
2025-11-14	18:53:25	2910.44g	59.88g	2850.56g
2025-11-14	20:01:59	5772.92g	61.23g	5711.69g
2025-11-17	09:01:33	5711.69g	64.93g	5646.76g
2025-11-17	11:55:07	5646.76g	61.68g	5585.08g
2025-11-17	12:54:40	5585.08g	61.70g	5523.38g
2025-11-17	14:10:14	5523.38g	58.86g	5464.52g
2025-11-17	15:53:47	5464.52g	56.26g	5408.26g
2025-11-17	17:08:21	5408.26g	54.60g	5353.66g
2025-11-17	19:55:54	5353.66g	58.15g	5295.51g
2025-11-17	21:02:27	5295.51g	52.05g	5243.46g
2025-11-18	08:51:15	5243.46g	62.94g	5180.52g
2025-11-18	13:00:22	5180.52g	60.52g	5120.00g
2025-11-18	14:03:55	5120.00g	62.13g	5057.87g
2025-11-18	15:11:29	5057.87g	63.89g	4993.98g
2025-11-18	17:22:02	4993.98g	63.00g	4930.98g
2025-11-18	18:19:36	4930.98g	62.17g	4868.81g
2025-11-18	19:18:09	4868.81g	60.99g	4807.82g
2025-11-18	20:23:09	4807.82g	60.81g	4747.01g
