# Supplementary material for: An automatic weighing device for measuring the consumption of cleaning agents in mechanical cleaning equipment
Source: PLoS One. 2026 Apr 10;21(4):e0341030. doi: 10.1371/journal.pone.0341030 (PMC13068322; doi:10.1371/journal.pone.0341030)
Supplement: S1 File — (TXT) [file pone.0341030.s002.txt]

#include <WiFi.h>
#include <HX711.h>
#include <Preferences.h>  // Add NVS storage library
#define RX1PIN 18
#define TX1PIN 17

// Bemfa cloud server address and port
#define TCP_SERVER_ADDR "bemfa.com"
#define TCP_SERVER_PORT 8344

// WiFi parameters
#define DEFAULT_STASSID "MERCURY_D406"  // WiFi name
#define DEFAULT_STAPSW "XJL3510041"   // WiFi password

// Bemfa cloud parameters
String UID = "2da71acb7e7730d54f91fde8e686ef82";                 // UID
String TOPIC = "househum";           // Topic name, such as "housefan"

// // Upload variable a
// int a = 42;                             // Example value, can be modified dynamically

// TCP client related
WiFiClient TCPclient;
bool TCPConnected = false;

// Hardware configuration
const int LOADCELL_DOUT_PIN = 16;
const int LOADCELL_SCK_PIN = 4;
const int INFRARED_PIN = 8;  // Infrared sensor pin

// Storage configuration
Preferences preferences;
const char* NVS_NAMESPACE = "scale_cfg";  // NVS namespace
const char* CFG_KEY_CALIB = "calib_factor";  // Calibration factor key name
const char* CFG_KEY_A = "variable_a";       // Variable a key name

HX711 scale;

// Calibration parameters
float calibration_factor = -7050;  // Default calibration factor
float known_weight = 100.0;        // Default known weight(g)
float a = 0.0;                     // New variable a
bool is_calibrating = false;

// Infrared sensor related variables
bool flag = false;                 // Flag bit, initialized to false
float current_weight = 0.0;        // Current weight

// New variables
unsigned long start_time = 0;      // Start timestamp
float last_weight = 0.0;           // Last weight
const float THRESHOLD = 5.0;       // Weight change threshold (5 grams)

// Flag bits
bool is_increasing = false;        // Whether increasing
bool is_waiting = false;           // Whether waiting for 3 seconds
float initial_weight = 0.0;        // Initial weight
char command[50];
float app_1=0.0; //Last weight
float app_2=0.0; //Current usage
float app_3=0.0; //Current weight
int app_4=0; //Status flag
const int v1=500;//Current weight threshold
const int v2=50;//Single consumption threshold

// Connect to WiFi
void connectToWiFi() {
  WiFi.begin(DEFAULT_STASSID, DEFAULT_STAPSW);
  Serial.print("Connecting to WiFi");
  
  while (WiFi.status() != WL_CONNECTED) {
    delay(500);
    Serial.print(".");
  }
  
  Serial.println("\nWiFi connected");
  Serial.print("IP address: ");
  Serial.println(WiFi.localIP());
// Initialize TCP connection
void initTCPConnection() {
  if (TCPclient.connect(TCP_SERVER_ADDR, TCP_SERVER_PORT)) {
    Serial.println("Connected to Bafang Cloud");
    TCPConnected = true;
    
    // Send initialization command
    String initCmd = "cmd=1&uid=" + UID + "&topic=" + TOPIC + "\r\n";
    TCPclient.print(initCmd);
    Serial.println("Sent initialization command");
  } else {
    Serial.println("Failed to connect to Bafang Cloud");
    TCPConnected = false;
  }
// Upload variable a to Bemfa Cloud
void uploadVariableA() {
  if (!TCPConnected) {
    Serial.println("Not connected to Bafang Cloud");
    return;
  }
  
  int qx_flag=0;
  if(app_3<v1)
  {
    qx_flag=1;
  }
  else 
  {
    qx_flag=0;
  }
  // Construct upload data format
  String uploadData = "cmd=2&uid=" + UID + "&topic=" + TOPIC + "&msg=#" + String(app_3) + "#" + String(app_1) + "#" + String(app_2) + "#" + String(app_4) +"#" +String(qx_flag)+ "#\r\n";
  
  // Send data
  TCPclient.print(uploadData);
  Serial.print("Uploaded data: ");
  Serial.println(uploadData);
// Check TCP connection status and reconnect
void checkTCPConnection() {
  if (!TCPConnected && WiFi.status() == WL_CONNECTED) {
    initTCPConnection();
  }
  
  if (TCPConnected && !TCPclient.connected()) {
    TCPConnected = false;
    Serial.println("TCP connection lost, reconnecting...");
  }
void setup() {
  Serial.begin(115200);
  Serial1.begin(115200, SERIAL_8N1, RX1PIN, TX1PIN);
  delay(1000);
  
  // Initialize infrared sensor pin
  pinMode(INFRARED_PIN, INPUT_PULLUP);  // Set to input pull-up mode
  
  // Initialize NVS storage
  preferences.begin(NVS_NAMESPACE, false);  // Read-write mode
  
  // Attempt to read stored calibration factor
  calibration_factor = preferences.getFloat(CFG_KEY_CALIB, -7050.0);
  a = preferences.getFloat(CFG_KEY_A, 0.0);
  
  Serial.printf("\nRead storage configuration: \nCalibration factor=%.2f\nVariable a=%.2f\n", 
               calibration_factor, a);
  
  scale.begin(LOADCELL_DOUT_PIN, LOADCELL_SCK_PIN);
  scale.set_scale(calibration_factor);
  scale.tare();
  Serial.println("\nSystem ready, enter command:");
  Serial.println("c - Calibrate | z - Tare | s - Show stored values | r - Reset storage"); // Modify prompt information
  app_1=abs(a);
  app_2=abs(scale.get_units(5));
  app_3=abs(scale.get_units(5));
  app_4=0;
  sprintf(command, "wset w2.txt \" %0.2fg \"\r\n",0.0); //Current weight
  Serial1.print(command);
  sprintf(command, "wset w0.txt \" %0.2fg \"\r\n",a); //Last weight
  Serial1.print(command);
  // delay(200);
  sprintf(command, "wset w1.txt \" %0.2fg \"\r\n",0.0); //Current usage
  Serial1.print(command);
  // delay(200);
  // sprintf(command, "wset rflag.txt \"1\"\r\n",a); 
  // Serial1.print(command);
  // delay(200);
  sprintf(command, "wset state0.txt \"0\"\r\n"); //Status is normal
  Serial1.print(command);
  // delay(200);
     // Connect to WiFi
  connectToWiFi();
  
  // Initialize TCP connection
  initTCPConnection();
  
  // Upload data for the first time
  uploadVariableA();
void loop() {
  // Check TCP connection status
  checkTCPConnection();
  
  // Upload data regularly (e.g., every 5 seconds)
  static unsigned long lastUploadTime = 0;
  if (millis() - lastUploadTime >= 3000) { // 5000 ms = 5 seconds
    uploadVariableA();
    lastUploadTime = millis();
  }
  // Check infrared sensor status
  if (!flag) {
    if (digitalRead(INFRARED_PIN) == LOW) {  // Infrared sensor triggered
      flag = true;  // Set flag to true
      current_weight = scale.get_units(5);  // Read current weight
      Serial.print("\nInfrared sensor triggered, current weight: ");
      Serial.print(current_weight, 1);
      Serial.println(" g");
      
      sprintf(command, "wset w0.txt \" %0.2fg \"\r\n",a);
      Serial1.print(command);
      float value_temp=fabs(current_weight)-fabs(a);
      sprintf(command, "wset w1.txt \" %0.2fg \"\r\n",fabs(value_temp));
      // sprintf(command, "wset w1.txt \" %0.2fg \"\r\n",abs(current_weight-a));
      Serial1.print(command);
      sprintf(command, "wset rflag.txt \"1\"\r\n");
      Serial1.print(command);
      
      app_1=a;
      // app_2=abs(a-current_weight);
      app_2=fabs(value_temp);
      // Compare current weight with a
      // if (abs(current_weight - a) < v2) {
      if (fabs(value_temp) < v2) {
        Serial.println("Output: 1");
        
        sprintf(command, "wset state0.txt \"1\"\r\n");
        Serial1.print(command);
        app_4=1;
      } else {
        Serial.println("Output: 0");
        sprintf(command, "wset state0.txt \"0\"\r\n");
        Serial1.print(command);
        app_4=0;
      }
      
      // Update a value and save
      a = abs(current_weight);
      saveCalibrationData();
    }
  } else {
    // If sensor returns to high level, reset flag
    if (digitalRead(INFRARED_PIN) == HIGH) {
      flag = false;
      Serial.println("\nInfrared sensor ready, waiting for next trigger...");
    }
  }
  // Check weight change
  checkWeightStabilization();
  if (!is_calibrating) {
    Serial.print("Current weight: ");
    Serial.print(abs(scale.get_units(5)), 1);
    Serial.println(" g");
    sprintf(command, "wset w2.txt \" %0.2fg \"\r\n",abs(scale.get_units(5)));
    Serial1.print(command);
    app_3=abs(scale.get_units(5));
    if(abs(scale.get_units(5))<v1)
    {
      sprintf(command, "wset wf.txt \"1\"\r\n");
      Serial1.print(command);
    }
    else
    {
      sprintf(command, "wset wf.txt \"0\"\r\n");
      Serial1.print(command);
    }
  }
  if (Serial1.available()>0) {
    String receivedData = Serial1.readStringUntil('\n');
    Serial.println(receivedData);
    if(receivedData=="c")
    {
      startCalibration();
    }
    else if(receivedData=="z")
    {
      scale.tare();
      Serial.println("\nWeight tared");
      // Save current weight to a
      a = current_weight;
      saveCalibrationData();
    }
    else if(receivedData=="s")
    {
      showStoredValues();
    }
    else if(receivedData=="r")
    {
      resetStorage();
    }
    // switch(receivedData) {
    //   case "c": startCalibration(); break;
    //   case "z": // New tare command
    //     scale.tare();
    //     Serial.println("\nWeight tared");
    //     // Save current weight to a
    //     a = current_weight;
    //     saveCalibrationData();
    //     break;
    //   case "s": showStoredValues(); break;
    //   case "r": resetStorage(); break;
    // }
  }
  delay(400);
// New storage operation function
void saveCalibrationData() {
  preferences.putFloat(CFG_KEY_CALIB, calibration_factor);
  preferences.putFloat(CFG_KEY_A, a);
  Serial.println("\nConfiguration saved to flash");
void showStoredValues() {
  Serial.printf("\nCurrent stored values：\nCalibration factor: %.2f\nVariable a: %.2f\n",
               preferences.getFloat(CFG_KEY_CALIB),
               preferences.getFloat(CFG_KEY_A));
void resetStorage() {
  preferences.clear();
  Serial.println("\nStorage data reset");
  ESP.restart();  // Restart to take effect
// Modified calibration function
void startCalibration() {
  is_calibrating = true;
  sprintf(command, "wset ser.txt \"h\"\r\n");
  Serial1.print(command);
  Serial.println("\n--- Calibration process started ---");
  
  // Step 1: Reset zero point
  Serial.println("Please remove all heavy objects (zero point calibration starts after 3 seconds)...");
  delay(3000);
  scale.set_scale();
  scale.tare();
  Serial.println("Zero point calibration completed");
  sprintf(command, "wset ser.txt \"i\"\r\n");
  Serial1.print(command);
  // Step 2: Get known weight
  known_weight=100.0;
  //getKnownWeight();
  
  // Step 3: Perform calibration calculation
  sprintf(command, "wset ser.txt \"j\"\r\n");
  Serial1.print(command);
  Serial.println("\nPlease place an object of known weight (measurement starts after 5 seconds)...");
  delay(5000);
  float raw_reading = abs(scale.get_units(10));
  calibration_factor = raw_reading / known_weight;
  // a = calibration_factor * 0.1;  // Example: Assignment logic for variable a
  scale.set_scale(calibration_factor);
  saveCalibrationData();  // Save data
  
  sprintf(command, "wset ser.txt \"k\"\r\n");
  Serial1.print(command);
  Serial.println("\nCalibration completed！");
  Serial.printf("New calibration factor: %.2f\nVariable a: %.2f\n", calibration_factor, a);
  delay(1000);
  sprintf(command, "wset ser.txt \"l\"\r\n");
  Serial1.print(command);
  Serial.println("\nPlease remove heavy objects");
  while(scale.get_units(5)>1)
  {
  }
  
  sprintf(command, "wset ser.txt \"m\"\r\n");
  Serial1.print(command);
  Serial.println("\nAll completed");
  
  a=abs(scale.get_units(5));
  saveCalibrationData();  // Save data
  
  is_calibrating = false;
void getKnownWeight() {
  while(true) {
    Serial.print("\nPlease enter the known weight (unit: gram) and press Enter (current value: ");
    Serial.print(known_weight);
    Serial.println("g):");
    while(!Serial.available());  // Wait for input
    
    String input = Serial.readStringUntil('\n');
    input.trim();
    
    if(input.length() > 0) {
      float new_weight = input.toFloat();
      if(new_weight > 0) {
        known_weight = new_weight;
        Serial.print("Known weight set to: ");
        Serial.print(known_weight);
        Serial.println(" g");
        return;
      }
    }
    Serial.println("Error: Please enter a valid positive weight value");
  }
// New function: Detect if weight continues to increase within 3 seconds
void checkWeightStabilization() {
  float current_weight = scale.get_units(5);  // Current weight
  if (current_weight > last_weight + THRESHOLD) {  // Weight increase exceeds threshold
    if (!is_increasing) {
      is_increasing = true;
      initial_weight = current_weight;
      start_time = millis();
      is_waiting = true;
      Serial.print("\nWeight starts to increase, initial weight: ");
      Serial.print(initial_weight, 1);
      Serial.println(" g");
    } else {
      start_time = millis();  // Reset timer
      Serial.print("Weight continues to increase, reset timer...");
    }
  } else if (current_weight <= last_weight + THRESHOLD) {
    if (is_increasing && is_waiting) {
      if (millis() - start_time >= 3000) {  // No further increase within 3 seconds
        is_increasing = false;
        is_waiting = false;
        
        // Determine if final weight is greater than initial weight
        if (current_weight > a) {
          // Save current weight to a
          a = abs(current_weight);
          saveCalibrationData();
          Serial.print("\nWeight stable and increasing, saved to a: ");
          Serial.print(a, 1);
          Serial.println(" g");
          sprintf(command, "wset w0.txt \" %0.2fg \"\r\n",a);
          Serial1.print(command);
          app_1=a;
          // sprintf(command, "wset rflag.txt \"1\"\r\n",a);
          // Serial1.print(command);
        } else {
          Serial.println("\nWeight not increased, keep original a: " + String(a, 1) + " g");
        }
      }
    }
  }
  last_weight = current_weight;
